# Supplementary material for: Fully printed zero-static power MoS2 switch coded reconfigurable graphene metasurface for RF/microwave electromagnetic wave manipulation and control
Source: Nat Commun. 2024 Dec 4;15:10591. doi: 10.1038/s41467-024-54900-z (PMC11618370; doi:10.1038/s41467-024-54900-z)
Supplement: Supplementary file 4 — Supplementary Data1 [file 41467_2024_54900_MOESM4_ESM.zip]

Archive with 12 entries (11 files):
- Supplementary Data1/
- Supplementary Data1/fig1b.opju
- Supplementary Data1/fig1c.opju
- Supplementary Data1/fig1d.opju
- Supplementary Data1/fig2c.opju
- Supplementary Data1/fig2d.opju
- Supplementary Data1/fig3a.opju
- Supplementary Data1/fig3c.opju
- Supplementary Data1/fig5e.opju
- Supplementary Data1/fig5f.opju
- Supplementary Data1/fig5g.opju
- Supplementary Data1/fig5h.opju
